# Supplementary material for: From Histology to Multi-Omics: Review of Chordoma Classification and Its Clinical Implications
Source: Cells. 2026 Apr 22;15(9):750. doi: 10.3390/cells15090750 (PMC13162602; doi:10.3390/cells15090750)
Supplement: Supplementary file 1 [file cells-15-00750-s001.zip]

Archive with 2 entries (2 files):
- StudyTable.csv
- review.Rmd
