# Supplementary material for: From Histology to Multi-Omics: Review of Chordoma Classification and Its Clinical Implications
Source: Cells. 2026 Apr 22;15(9):750. doi: 10.3390/cells15090750 (PMC13162602; doi:10.3390/cells15090750)
Supplement: Supplementary file 1 [file cells-15-00750-s001.zip › StudyTable.csv]

PMID	DOI	Year	Source query	Database	Rejection Reason	Patients	Validation	Qual	Section	Title
41596634	10.3390/ijms27020990	2026	RNA	PubMed	Review					CircRNAs in Immuno-Metabolic Reprogramming of Chordoma Cancer: Molecular Crosstalk and Therapeutic Potential
41582380	10.2174/0118715206402501251117070031	2026	DNA	PubMed	Review					A Needle in a Haystack: The Precision of Liquid Biopsy in Finding Bone Tumors
41420192	10.1186/s40478-025-02180-z	2025	copy number,DNA	PubMed		27	Yes	Moderate	2	TP53 mutations as drivers of chordoma progression and hallmarks of aggressive chordoma
41390963	10.1093/neuonc/noaf286	2025	RNA	PubMed		481	Yes	High	6	Cholesterol-metabolic TAMs regulates tumor budding like cell subpopulation to promote chordoma stemness via BACH1/ANGPTL4/SDC4 axis
41374972	10.3390/cancers17233768	2025	classification,DNA,methylation	PubMed	Other topic					Atypical Teratoid Rhabdoid Tumor: How Tumor Diagnostic Methods in the Laboratory Have Evolved over the Past 40 Years
41319040	10.1002/1878-0261.70176	2025	RNA	PubMed	No classification					ATF4-mediated stress response as a therapeutic vulnerability in chordoma
41281588	10.1155/nri/7730393	2025	classification	PubMed	No classification					The Endoscopic Versus Open Approach for Anterior Skull Base Tumors: A Systematic Review of Comparative Outcomes and a Framework for Surgical Selection
41177143	10.1016/j.clineuro.2025.109222	2025	RNA	PubMed	Review					Systematic review of novel target therapies and clinical trials in chordoma
41021128	10.1007/s10143-025-03831-4	2025	classification	PubMed	No classification					Dural repair after intraoperative CSF leakage in endoscopic endonasal skull base surgery without pedicled nasoseptal flap: is it a safe surgical technique?
40907515	10.1016/S1470-2045(25)00422-X	2025	classification,copy number,methylation	PubMed	Other topic					The effect of TERT promoter mutation on predicting meningioma outcomes: a multi-institutional cohort analysis
40890232	10.1038/s41598-025-16825-5	2025	classification	PubMed	No classification					Computer vision based efficient segmentation and classification of multi brain tumor using computed tomography images
40802536	10.1002/cncr.70033	2025	DNA	PubMed		86	No	Moderate	2	Mutational analysis of primary and advanced chordoma tissue using next-generation sequencing
40627883	10.1016/j.esmoop.2025.105498	2025	RNA	PubMed		28	No	Low	4	CDK4/6 inhibition in advanced chordoma: final results of the NCT PMO-1601 trial
40514756	10.1186/s40478-025-02053-5	2025	RNA	PubMed		77	Yes	High	6	Identification of immune subtypes associated with the prognosis in skull base chordoma
40479819	10.3171/2025.2.SPINE231312	2025	classification	PubMed	No classification					Risk factors for mechanical complications following spondylectomy of thoracolumbar primary spinal column tumors
40452213	10.1093/neuonc/noaf131	2025	classification	PubMed		67	No	Moderate	3	Radiogenomics and radiomics of skull base chordoma: Classification of novel radiomic subgroups and prediction of genetic signatures and clinical outcomes
40386066	10.7150/ijms.109721	2025	RNA	PubMed	Review					Cracking Chordoma's Conundrum: Immune Checkpoints Provide a Potential Modality
40287808	10.24976/Discov.Med.202537195.63	2025	RNA	PubMed	No classification					Exploring the lncRNA NEAT1/iASPP Pathway in Chordoma: Mechanisms of Proliferation Suppression and Apoptosis Induction
40224976	10.21037/tcr-24-1912	2025	classification	PubMed	No classification					Individualized estimation of conditional survival for patients with spinal chordoma
40181316	10.1186/s12885-025-14006-1	2025	RNA	PubMed		48	Yes	High	6	Development and validation of basement membrane-related signatures for predicting postoperative recurrence, tumor microenvironment and drug candidates in chordomas
40156836	10.1016/j.xpro.2025.103719	2025	classification	PubMed	No classification					Protocol for constructing in vivo and in vitro models integrating clinical and proteomic subtypes of chordoma
40067816	10.1177/10732748251323730	2025	classification	PubMed	No classification					Long-Term Outcomes of Patients Diagnosed With Sacral Chordoma in a Retrospective Multicenter Study
39992057	10.1080/15384047.2025.2471631	2025	RNA	PubMed	No classification					CXCR4 confers stemness and radioresistance in chordoma cells
39970814	10.1016/j.prp.2025.155841	2025	classification	PubMed	Other topic					Chordoid glioma with uncommon papillary and fusiform structures
39962547	10.1186/s13148-025-01836-w	2025	classification,methylation	PubMed		40	Yes	Moderate	3	Radiogenomic method combining DNA methylation profiles and magnetic resonance imaging radiomics predicts patient prognosis in skull base chordoma
39941902	10.3390/cancers17030536	2025	copy number	PubMed		207	No	Moderate	4	Genomic Characterization of Chordoma: Insights from the AACR Project GENIE Database
39738914	10.1007/s11060-024-04920-y	2025	methylation	PubMed	Review					Combinatorial therapies for epigenetic, immunotherapeutic, and genetic targeting of chordoma
39690395	10.1007/s11060-024-04913-x	2025	RNA	PubMed		12	No	Low	6	Developmental gene expression in skull-base chordomas and chondrosarcomas
39611243	10.1002/path.6369	2025	RNA	PubMed		126	Yes	High	6	Multi-omics analysis unveils the role of inflammatory cancer-associated fibroblasts in chordoma progression
39577663	10.1016/j.modpat.2024.100664	2025	copy number,methylation	PubMed		6	No	Low	2	Extraaxial Poorly Differentiated Chordoma: Clinicopathologic and Molecular Genetic Characterization
39533895	10.1177/10668969241291896	2025	methylation	PubMed	Other topic					Brachyury Expression in Atypical Teratoid/Rhabdoid Tumor
39404883	10.1007/s00405-024-09024-x	2025	RNA	PubMed	No classification					Chronic hearing loss turns out being a calcified chondroid mesenchymal neoplasm with FN1::FGFR2 fusion
39393273	10.1016/j.intimp.2024.113315	2024	RNA	PubMed	No classification					Tumor-derived IL-6 promotes chordoma invasion by stimulating tumor-associated macrophages M2 polarization and TNFÎ± secretion
39368483	10.1016/j.xcrm.2024.101757	2024	classification	PubMed		102	No	Moderate	6	Clinical-proteomic classification and precision treatment strategy of chordoma
39333076	10.1038/s41467-024-52285-7	2024	classification	PubMed		187	Yes	High	4,6	Proteogenomic characterization of skull-base chordoma
39308697	10.62347/EKNJ6411	2024	classification	PubMed	Case					Exceptionally giant neglected sacral chordoma in a post-poliotic residual paralysis patient - a rare case scenario
39207055	10.1002/advs.202405421	2024	RNA	PubMed	No classification					Hypoxic Upregulation of IER2 Increases Paracrine GMFG Signaling of Endoplasmic Reticulum Stress-CAF to Promote Chordoma Progression via Targeting ITGB1
39135136	10.1186/s40478-024-01833-9	2024	DNA	PubMed		37	Yes	Moderate	4	Genomic profiles and clinical presentation of chordoma
39093440	10.1007/s00262-024-03756-9	2024	RNA	PubMed	No classification					Interleukin-7 expression by CAR-T cells improves CAR-T cell survival and efficacy in chordoma
39090067	10.3760/cma.j.cn112139-20230822-00054	2024	classification	PubMed	No classification					[Analysis of influencing factors of recurrence after en bloc spondylectomy of spinal tumors]
38908855	10.1136/jitc-2024-009313	2024	classification,RNA	PubMed	Review					Complex immune microenvironment of chordoma: a road map for future treatment
38892063	10.3390/ijms25115877	2024	classification	PubMed	Review					Chordoma: Genetics and Contemporary Management
38858229	10.1007/s10147-024-02566-4	2024	classification	PubMed	No classification					Statistics of bone sarcoma in Japan: report from the population-based cancer registry in Japan
38848777	10.1016/j.bcp.2024.116342	2024	RNA	PubMed	No classification					Transcriptional regulation and therapeutic potential of cyclin-dependent kinase 9 (CDK9) in sarcoma
38691518	10.1158/1541-7786.MCR-23-0741	2024	DNA	PubMed	Review					Pediatric Chordoma: A Tale of Two Genomes
38659080	10.1002/ctm2.1658	2024	methylation	PubMed	No classification					N6-methyladenosine-modified circTEAD1 stabilizes Yap1 mRNA to promote chordoma tumorigenesis
38605247	10.1038/s41416-024-02635-5	2024	RNA	PubMed		6	No	Low	6	Single-cell sequencing reveals VEGFR as a potential target for CAR-T cell therapy in chordoma
38376625	10.1007/s11912-024-01506-9	2024	classification	PubMed	Other topic					Integrated Molecular and Histological Insights for Targeted Therapies in Mesenchymal Sinonasal Tract Tumors
38248076	10.3390/diagnostics14020200	2024	DNA	PubMed		96	No	Moderate	1	Diagnostics of IDH1/2 Mutations in Intracranial Chondroid Tumors: Comparison of Molecular Genetic Methods and Immunohistochemistry
38236360	10.1007/s11033-023-09017-9	2024	RNA	PubMed	Review					Dysregulation of noncoding RNA in chordoma; implications in identifying potential targets for novel therapeutic approaches
38187065		2023	RNA	PubMed	No classification					The critical roles of lnc-GLYATL2-2/PD-L1 axis in immune microenvironment and the clinical value of intracranial chordomas
38085897	10.1212/CON.0000000000001361	2023	classification	PubMed	Review					Skull Base Tumors
38012562	10.1186/s12885-023-11238-x	2023	RNA	PubMed	No classification					Function and regulation of miR-186-5p, miR-125b-5p and miR-1260a in chordoma
37880419	10.1007/s11060-023-04477-2	2023	classification	PubMed	Review					Assessing survival outcomes and complication profiles following surgical excision and radiotherapy as interventions for skull base chordoma: a systematic review of operative margins and surgical approaches
37801908	10.1016/j.prp.2023.154839	2023	classification	PubMed	Other topic					Invasive urothelial carcinoma with chordoid features or abundant myxoid stroma: A reappraisal of morphologic spectrum and risk stratification based on molecular classification
37784253	10.1002/ctm2.1429	2023	copy number,RNA	PubMed		8	No	Low	6	Unravelling the role of immune cells and FN1 in the recurrence and therapeutic process of skull base chordoma
37772937	10.1093/neuonc/noad173	2024	RNA	PubMed		126	Yes	High	6	Integrating single-cell and spatial transcriptomics reveals endoplasmic reticulum stress-related CAF subpopulations associated with chordoma progression
37647357	10.1080/14728222.2023.2248382	2023	methylation	PubMed	Review					Shedding light on emerging therapeutic targets for chordoma
37643131	10.1158/1078-0432.CCR-23-0876	2023	copy number,DNA	PubMed	No classification					The Landscape of Alterations from 1407 Ultra-Rare Sarcomas from the AACR GENIE Database: Clinical Implications
37594643	10.1007/s00428-023-03620-8	2024	copy number,methylation	PubMed	Case					Poorly differentiated extra-axial extraskeletal chordoma diagnosed by methylation profiling: case report and analysis of brachyury expression in SWI/SNF-deficient tumors
37489776	10.2174/1566524023666230719121758	2024	RNA	PubMed	No classification					Linc01116 Silencing Inhibits the Proliferation and Invasion, Promotes Apoptosis of Chordoma Cells via Regulating the Expression of Mir-9-5p/PKG1
37456229	10.3389/fonc.2023.1160764	2023	copy number	PubMed		89	No	Moderate	4	SMARCB1/INI1 loss in skull base conventional chordomas: a clinicopathological and molecular analysis
37434245	10.1186/s40478-023-01610-0	2023	classification,copy nymber,DNA,methylation,RNA	PubMed		32	Yes	Moderate	4,5	DNA methylation, combined with RNA sequencing, provide novel insight into molecular classification of chordomas and their microenvironment
37316954	10.1002/path.6135	2023	classification,methylation	PubMed	Other topic					Subclassification of epithelioid sarcoma with potential therapeutic impact
37198417	10.1007/s12672-023-00680-9	2023	RNA	PubMed	No classification					Virus-like particle-based delivery of Cas9/guide RNA ribonucleoprotein efficiently edits the brachyury gene and inhibits chordoma growth in vivo
37197427	10.3389/fonc.2023.1126736	2023	classification	PubMed	No classification					Quantitative proteomic studies addressing unmet clinical needs in sarcoma
37029667	10.3171/2023.1.JNS222180	2023	classification	PubMed		64	No	Moderate	4	The mutational landscape of skull base and spinal chordomas and the identification of potential prognostic and theranostic biomarkers
36928734	10.1007/s12105-022-01518-6	2023	classification	PubMed	No classification					Top 10 Clear Cell Head and Neck Lesions to Contemplate
36913010	10.1007/s11604-023-01407-0	2023	classification	PubMed	Review					Imaging of pituitary tumors: an update with the 5th WHO Classifications-part 2. Neoplasms other than PitNET and tumor-mimicking lesions
36810522	10.1038/s41598-023-30216-8	2023	classification	PubMed	No classification					The transnasal endoscopic approach for resection of clival tumors: a single-center experience
36779322	10.1093/jnen/nlad008	2023	copy number,DNA	PubMed		43	No	Low	4	Comparative analysis of histopathological parameters, genome-wide copy number alterations, and variants in genes involved in cell cycle regulation in chordomas of the skull base and sacrum
36657718	10.1016/j.ajpath.2022.12.012	2023	RNA	PubMed	No classification					SMARCB1 Loss in Poorly Differentiated Chordomas Drives Tumor Progression
36439461	10.3389/fonc.2022.960005	2022	copy number,methylation	PubMed		46	No	Moderate	5	Methylation-based reclassification and risk stratification of skull-base chordomas
36260525	10.1158/1078-0432.CCR-22-1865	2023	classification	PubMed		48	Yes	High	6	Gene Expression Profiling Identifies Two Chordoma Subtypes Associated with Distinct Molecular Mechanisms and Clinical Outcomes
36248987	10.3389/fonc.2022.997506	2022	classification	PubMed	Review					Prognostic molecular biomarkers in chordomas: A systematic review and identification of clinically usable biomarker panels
36217885	10.1111/his.14823	2023	DNA,methylation	PubMed		9	No	Low	2	Loss of H3K27 trimethylation in a distinct group of de-differentiated chordoma of the skull base
36206143	10.1097/CAD.0000000000001327	2023	RNA	PubMed	No classification					LOC554202 contributes to chordoma progression by sponging miR-377-3p and up-regulating SMAD3
36192442	10.1038/s41598-022-20787-3	2022	RNA	PubMed		187	No	Moderate	6	Differences in stromal component of chordoma are associated with contrast enhancement in MRI and differential gene expression in RNA sequencing
36158641	10.3389/fonc.2022.996892	2022	classification	PubMed		102	No	Moderate	6	PALB2 as a factor to predict the prognosis of patients with skull base chordoma
36148397	10.2147/OTT.S389687	2022	RNA	PubMed	No classification					Long Noncoding RNA LINC00525 Promotes the Aggressive Phenotype of Chordoma Through Acting as a microRNA-505-3p Sponge and Consequently Raising HMGB1 Expression [Retraction]
36127333	10.1038/s41421-022-00459-2	2022	RNA	PubMed		6	No	Low	6	Single-cell transcriptome reveals cellular hierarchies and guides p-EMT-targeted trial in skull base chordoma
36089204	10.1016/j.bbcan.2022.188796	2022	classification	PubMed	Review					Chordoma: To know means to recognize
36088476	10.1038/s41379-022-01148-x	2022	copy number,DNA	PubMed	No classification					The genetic landscape of SMARCB1 alterations in SMARCB1-deficient spectrum of mesenchymal neoplasms
36063190	10.1007/s00256-022-04158-7	2023	classification	PubMed	No classification					Imaging of spinal chordoma and benign notochordal cell tumor (BNCT) with radiologic pathologic correlation
36059685	10.3389/fonc.2022.808021	2022	RNA	PubMed	No classification					Selinexor inhibits growth of patient derived chordomas in vivo as a single agent and in combination with abemaciclib through diverse mechanisms
36033338	10.1016/j.heliyon.2022.e10227	2022	RNA	PubMed		8	No	Low	6	Potential molecular mechanism in self-renewal is associated with miRNA dysregulation in sacral chordoma - A next-generation RNA sequencing study
35947342	10.1007/s42000-022-00392-9	2022	classification	PubMed	No classification					Multiple tumorous lesions of the pituitary gland
35925224	10.1007/s00292-022-01079-z	2022	classification	PubMed	Review					[Bone tumours-What's new in the 2020 WHO classification and beyond]
35899235	10.1016/j.jbo.2022.100447	2022	RNA	PubMed	No classification					XIST sponges miR-320d to promote chordoma progression by regulating ARF6
35804041	10.1038/s41379-022-01127-2	2022	DNA,methylation	PubMed	Other topic					Primary adult sellar SMARCB1/INI1-deficient tumor represents a subtype of atypical teratoid/rhabdoid tumor
35762214	10.1002/humu.24427	2022	DNA	PubMed		156	No	Moderate	4	Rare germline variants in PALB2 and BRCA2 in familial and sporadic chordoma
35730501	10.1097/CCO.0000000000000844	2022	classification	PubMed	No classification					New molecular entities of soft tissue and bone tumors
35713256	10.5137/1019-5149.JTN.36208-21.2	2023	classification	PubMed	No classification					Approach to Primary Vertebral Tumors in the Light of the 2020 Updated World Health Organization Classification of Bone Tumors
35639840	10.17116/patol20228403124	2022	classification	PubMed	No classification					[Chordoma as a neurosurgical pathology]
35507100	10.1007/s11060-022-04012-9	2022	RNA	PubMed	No classification					LIM and SH3 protein 1 (LASP1) differentiates malignant chordomas from less malignant chondrosarcomas
35440334	10.2174/1568009622666220419122716	2022	DNA,methylation	PubMed	Review					Dysregulated Epigenetics of Chordoma: Prognostic Markers and Therapeutic Targets
35411246		2022	RNA	PubMed	No classification					RP11-867G2.8 promotes EMT and chordoma malignant phenotypes by enhancing FUT4 mRNA stability and translation
35247274	10.1002/jcph.2042	2022	classification	PubMed	Other topic					Effect of Mild and Moderate Hepatic Impairment (Defined by Child-Pugh Classification and National Cancer Institute Organ Dysfunction Working Group Criteria) on Pexidartinib Pharmacokinetics
35144131	10.1016/j.colsurfb.2022.112366	2022	RNA	PubMed	No classification					Targeted delivery of cancer drug paclitaxel to chordomas tumor cells via an RNA nanoparticle harboring an EGFR aptamer
35136492	10.1055/s-0041-1741100	2022	classification	PubMed	Other topic					Spinal Dysraphisms: A New Anatomical-Clinicoradiological Classification
35090767	10.1016/j.annpat.2022.01.004	2022	classification	PubMed	Review					[Notochordal tumors: From notochord to chordoma]
35084549	10.1007/s00262-022-03152-1	2022	RNA	PubMed		9	No	Low	6	Single-cell transcriptome profiling reveals intra-tumoral heterogeneity in human chordomas
35068816	10.4103/jcvjs.jcvjs_115_21	2021	classification	PubMed	Review					Primary extradural tumors of the spinal column: A comprehensive treatment guide for the spine surgeon based on the 5(th) Edition of the World Health Organization bone and soft-tissue tumor classification
34992942	10.25259/JCIS_186_2021	2021	classification	PubMed	No classification					Imaging features of cartilaginous tumors of the head and neck
34979751	10.3760/cma.j.cn112151-20210705-00482	2022	methylation	PubMed		5	No	Low	2	[Pediatric SMARCB1/INI1-deficient poorly differentiated chordoma of the skull base: report of five cases and review of literature]
34931022	10.1038/s41698-021-00238-4	2021	RNA	PubMed	No classification					Clinical response to nivolumab in an INI1-deficient pediatric chordoma correlates with immunogenic recognition of brachyury
34837714	10.1002/jcla.24150	2022	DNA	PubMed	No classification					Association between TBXT rs2305089 polymorphism and chordoma in Iranian patients identified by a developed T-ARMS-PCR assay
34771490	10.3390/cancers13215327	2021	classification	PubMed	No classification					Assessment of Radiation-Induced Optic Neuropathy in a Multi-Institutional Cohort of Chordoma and Chondrosarcoma Patients Treated with Proton Therapy
34712553	10.1016/j.jbo.2021.100392	2021	RNA	PubMed	No classification					Long non-coding RNA KRT8P41/miR-193a-3p/FUBP1 axis modulates the proliferation and invasion of chordoma cells
34707373	10.2147/OTT.S344579	2021	RNA	PubMed	No classification					Long Noncoding RNA LINC00525 Promotes the Aggressive Phenotype of Chordoma Through Acting as a microRNA-505-3p Sponge and Consequently Raising HMGB1 Expression [Expression of Concern]
34659951	10.7759/cureus.17737	2021	classification	PubMed	Other topic					A Rare Occurrence of Multiple Intracranial Osteomas in the Cranial Cavity of a Cadaver With a Short Review on Subdural Osteoma
34621682	10.3389/fonc.2021.743718	2021	RNA	PubMed	No classification					Long Non-Coding RNA MDFIC-7 Promotes Chordoma Progression Through Modulating the miR-525-5p/ARF6 Axis
34614192	10.1093/neuonc/noab235	2022	DNA,methylation	PubMed		48	Yes	High	5	DNA methylation-based prognostic subtypes of chordoma tumors in tissue and plasma
34580820	10.1007/s11102-021-01189-6	2022	classification	PubMed	Review					Epidemiology of common and uncommon adult pituitary tumors in the U.S. according to the 2017 World Health Organization classification
34568036	10.3389/fonc.2021.709659	2021	classification	PubMed	No classification					Radiomics Models for the Preoperative Prediction of Pelvic and Sacral Tumor Types: A Single-Center Retrospective Study of 795 Cases
34560882	10.1186/s12935-021-02159-5	2021	RNA	PubMed	No classification					CMTM3 suppresses chordoma progress through EGFR/STAT3 regulated EMT and TP53 signaling pathway
34540668	10.3389/fonc.2021.698497	2021	RNA	PubMed		17	Yes	Moderate	6	Proteomics Analysis Identified ASNS as a Novel Biomarker for Predicting Recurrence of Skull Base Chordoma
34530149	10.1016/j.wneu.2021.09.027	2021	RNA	PubMed	Review					Genes Predicting Survival of Chordoma Patients
34482218	10.1016/j.anndiagpath.2021.151809	2021	classification	PubMed		9	No	Low	2	Poorly differentiated chordoma showing loss of SMARCB1/INI1: Clinicopathological and radiological spectrum of nine cases, including uncommon features of a relatively under-recognized entity
34392582	10.1002/gcc.22992	2021	copy number	PubMed		6	No	Low	4	Recurrent loss of chromosome 22 and SMARCB1 deletion in extra-axial chordoma: A clinicopathological and molecular analysis
34389526	10.1016/j.wneu.2021.08.001	2021	classification	PubMed	Case					Early Major Complications After Radical Resection of Primary C2-Involved Upper Cervical Chordoma Through the Combined Anterior Retropharyngeal-Posterior Approach: Incidence and Risk Factors
34350470	10.1007/s00428-021-03156-9	2021	DNA	PubMed	No classification					Mesenchymal/non-epithelial mimickers of neuroendocrine neoplasms with a focus on fusion gene-associated and SWI/SNF-deficient tumors
34340129	10.1016/j.prp.2021.153564	2021	copy number,methylation	PubMed	Case					Extra-axial chordoma of the thumb: Report of a rare case with clinicopathologic and molecular analysis
34330893	10.1038/s41419-021-04026-7	2021	RNA	PubMed	No classification					DEPDC1B regulates the progression of human chordoma through UBE2T-mediated ubiquitination of BIRC5
34330313	10.1186/s13046-021-02037-y	2021	RNA	PubMed	Review					Molecular features and vulnerabilities of recurrent chordomas
34313854	10.1007/s00701-021-04934-9	2021	classification	PubMed	No classification					Neurosurgical management of petrous bone lesions: classification system and selection of surgical approaches
34214167	10.1093/neuonc/noab156	2021	RNA	PubMed	No classification					A comparative integrated multi-omics analysis identifies CA2 as a novel target for chordoma
34164689	10.1093/neuros/nyab209	2022	classification	PubMed	Review					Skull Base Tumors: Neuropathology and Clinical Implications
34127734	10.1038/s41598-021-92018-0	2021	copy number	PubMed	No classification					Higher cMET dependence of sacral compared to clival chordoma cells: contributing to a better understanding of cMET in chordoma
34127010	10.1186/s12957-021-02278-3	2021	RNA	PubMed	Other topic					MiR-194-5p enhances the sensitivity of nonsmall-cell lung cancer to doxorubicin through targeted inhibition of hypoxia-inducible factor-1
34102420	10.1016/j.clineuro.2021.106720	2021	copy number	PubMed	No classification					Molecular investigation of brain tumors progressing during pregnancy or postpartum period: the association between tumor type, their receptors, and the timing of presentation
34070849	10.3390/cancers13112704	2021	copy number,DNA	PubMed		138	No	Moderate	4	Rare Germline Variants in Chordoma-Related Genes and Chordoma Susceptibility
34057989	10.1093/carcin/bgab022	2021	copy number	PubMed	No classification					TGFB3 downregulation causing chordomagenesis and its tumor suppression role maintained by Smad7
34049746	10.1053/j.semdp.2021.04.005	2021	classification	PubMed	No classification					Pathology of pleomorphic/undifferentiated and dedifferentiated bone neoplasms
33949149	10.1002/cjp2.215	2021	classification,methylation	PubMed		88	No	Moderate	5	DNA methylation-based profiling of bone and soft tissue tumours: a validation study of the 'DKFZ Sarcoma Classifier'
33767589	10.7150/ijbs.54091	2021	RNA	PubMed	No classification					LncRNA-NONHSAT024778 promote the proliferation and invasion of chordoma cell by regulating miR-1290/Robo1 axis
33743089	10.1007/s11864-021-00838-z	2021	classification	PubMed	No classification					Surgical Management of Skull Base and Spine Chordomas
33677882	10.3760/cma.j.cn112151-20201202-00891	2021	classification	PubMed	No classification					[Clinicopathological features of notochordal tumors: a study of 48 cases]
33543146	10.1093/noajnl/vdaa173	2020	DNA	PubMed		32	No	Low	4	The mutational landscape of spinal chordomas and their sensitive detection using circulating tumor DNA
33536423	10.1038/s41467-021-21026-5	2021	copy number,DNA	PubMed		80	No	Moderate	1,4	Whole genome sequencing of skull-base chordoma reveals genomic alterations associated with recurrence and chordoma-specific survival
33370717	10.1016/j.bbrc.2020.12.042	2021	RNA	PubMed	No classification					Long non-coding RNA LINC00525 interacts with miR-31-5p and miR-125a-5p to act as an oncogenic molecule in spinal chordoma
33210500	10.23812/20-559-L	2020	RNA	PubMed	No classification					Knockdown of MMP16 inhibits cell proliferation and invasion in chordoma in vitro
32982292	10.2147/OTT.S268678	2020	RNA	PubMed	No classification					Long Noncoding RNA LINC00525 Promotes the Aggressive Phenotype of Chordoma Through Acting as a microRNA-505-3p Sponge and Consequently Raising HMGB1 Expression
32960500	10.1111/cpr.12901	2020	RNA	PubMed	No classification					T-LAK cell-originated protein kinase (TOPK) is a Novel Prognostic and Therapeutic Target in Chordoma
32922083	10.2147/CMAR.S250611	2020	RNA	PubMed	No classification					Long Non-Coding RNA KCNQ1OT1 Promotes Multidrug Resistance in Chordoma by Functioning as a Molecular Sponge of miR-27b-3p and Subsequently Increasing ATF2 Expression
32888455	10.1016/S1470-2045(20)30466-6	2020	classification	PubMed	No classification					Apatinib in patients with advanced chordoma: a single-arm, single-centre, phase 2 study
32886913	10.3171/2020.5.JNS20925	2020	classification	PubMed	No classification					The management of clival chordomas: an Italian multicentric study
32825828	10.1186/s12883-020-01850-w	2020	classification	PubMed	No classification					Economics of the Management of Craniospinal Chordoma and Chondrosarcoma and the feasibility of the bundled payment model
32795465	10.1016/j.humpath.2020.07.002	2020	copy number,DNA,methylation	PubMed		65	No	Moderate	4	Chromosome 3p loss of heterozygosity and reduced expression of H3K36me3 correlate with longer relapse-free survival in sacral conventional chordoma
32691223	10.1007/s00586-020-06543-z	2020	RNA	PubMed		56	No	Moderate	6	Cyclin-dependent kinase 12 (CDK12) in chordoma: prognostic and therapeutic value
32547104	10.2147/OTT.S252195	2020	RNA	PubMed	No classification					LncRNA XIST Promotes Growth of Human Chordoma Cells by Regulating miR-124-3p/iASPP Pathway
32541136	10.1159/000509386	2020	classification	PubMed	Review					Skull Base Chordomas and Chondrosarcomas
32533822	10.18632/aging.103294	2020	RNA	PubMed	No classification					LncRNA and mRNA expression profiles reveal the potential roles of lncRNA contributing to regulating dural penetration in clival chordoma
32427623	10.1097/PAS.0000000000001501	2020	classification	PubMed		10	No	Low	2	Dedifferentiated Chordoma: Clinicopathologic and Molecular Characteristics With Integrative Analysis
32381547	10.3174/ajnr.A6557	2020	classification	PubMed		79	No	Moderate	3	MRI Signal Intensity and Electron Ultrastructure Classification Predict the Long-Term Outcome of Skull Base Chordomas
32099384	10.2147/OTT.S232526	2019	RNA	PubMed	Review					Identification of the Different Roles and Potential Mechanisms of T Isoforms in the Tumor Recurrence and Cell Cycle of Chordomas
32096180	10.26355/eurrev_202002_20151	2020	RNA	PubMed	No classification					LINC00662 triggers malignant progression of chordoma by the activation of RNF144B via targeting miR-16-5p
32088190	10.1016/j.yexmp.2020.104408	2020	classification	PubMed	No classification					Quantitative assessment and clinical relevance of VEGFRs-positive tumor cells in refractory brain tumors
31994243	10.1002/gcc.22835	2020	RNA	PubMed	Other topic					A morphologic and molecular reappraisal of myoepithelial tumors of soft tissue, bone, and viscera with EWSR1 and FUS gene rearrangements
31916407	10.1002/cjp2.156	2020	copy number	PubMed		348	No	Moderate	4	Frequent alterations in p16/CDKN2A identified by immunohistochemistry and FISH in chordoma
31892980	10.7150/jca.35426	2020	RNA	PubMed		55	No	Moderate	6	Aberrant CDK9 expression within chordoma tissues and the therapeutic potential of a selective CDK9 inhibitor LDC000067
31819495	10.2147/OTT.S222380	2019	RNA	PubMed	No classification					Upregulation Of miR-149-3p Suppresses Spinal Chordoma Malignancy By Targeting Smad3
31719797	10.1186/s12935-019-1007-7	2019	RNA	PubMed	No classification					Silencing of TRIM11 suppresses the tumorigenicity of chordoma cells through improving the activity of PHLPP1/AKT
31714413	10.1097/CORR.0000000000001034	2020	classification	PubMed	No classification					Is Treatment at a High-volume Center Associated with an Improved Survival for Primary Malignant Bone Tumors?
31652338	10.1111/his.14024	2020	methylation	PubMed		6	No	Low	2	Peculiar pathological, radiological and clinical features of skull-base de-differentiated chordomas. Results from a referral centre case-series and literature review
31638463	10.1177/0300060519870915	2019	RNA	PubMed	No classification					miR-152 inhibits the proliferation and invasion of chordoma cells by targeting HOXC8
31628294	10.3171/2019.7.SPINE19515	2019	classification	PubMed	No classification					Long-term outcomes of high-dose single-fraction radiosurgery for chordomas of the spine and sacrum
31439263	10.1016/j.ejrad.2019.07.006	2019	classification	PubMed		210	No	Moderate	1	Radiomic analysis of multiparametric magnetic resonance imaging for differentiating skull base chordoma and chondrosarcoma
31396796	10.1007/s10143-019-01153-w	2020	classification	PubMed		55	No	Moderate	3	Clinical classification of clival chordomas for transnasal approaches
31349076	10.1016/j.wneu.2019.07.128	2019	RNA	PubMed		57	No	Moderate	6	High Expression of TGF-Î˛1 Predicting Tumor Progression in Skull Base Chordomas
31197461	10.1007/s00262-019-02349-1	2019	RNA	PubMed	No classification					Clinicopathological implications of TIM3(+) tumor-infiltrating lymphocytes and the miR-455-5p/Galectin-9 axis in skull base chordoma patients
31135077	10.1002/gcc.22782	2019	copy number,DNA	PubMed		3	No	Low	2	Molecular characteristics of poorly differentiated chordoma
30982905	10.1093/ons/opy195	2019	classification	PubMed	No classification					Endoscopic Endonasal Petrosectomy: Anatomical Investigation, Limitations, and Surgical Relevance
30980798	10.1016/j.ejphar.2019.03.034	2019	RNA	PubMed	No classification					RETRACTED: Inhibition of miR-140-3p or miR-155-5p by antagomir treatment sensitize chordoma cells to chemotherapy drug treatment by increasing PTEN expression
30967556	10.1038/s41467-019-09633-9	2019	DNA	PubMed	No classification					Defective homologous recombination DNA repair as therapeutic target in advanced chordoma
30951707	10.1016/j.yexcr.2019.03.039	2019	RNA	PubMed	No classification					Distinctive role of dysregulated miRNAs in chordoma cancer stem-like cell maintenance
30684054	10.1007/s00586-018-05872-4	2019	classification	PubMed	No classification					Prognostic significance of pretreatment plasma D-dimer levels in patients with spinal chordoma: a retrospective cohort study
30440358	10.1109/EMBC.2018.8512207	2018	classification	PubMed		80	No	Moderate	3	A Novel MRI-Based Radiomics Model for Predicting Recurrence in Chordoma
30430686	10.1002/jmri.26238	2019	classification	PubMed	No classification					A Triple-Classification Radiomics Model for the Differentiation of Primary Chordoma, Giant Cell Tumor, and Metastatic Tumor of Sacrum Based on T2-Weighted and Contrast-Enhanced T1-Weighted MRI
30426615	10.1111/cas.13875	2019	RNA	PubMed	No classification					Y-box binding protein-1 promotes tumorigenesis and progression via the epidermal growth factor receptor/AKT pathway in spinal chordoma
30368811	10.1002/jcp.26809	2019	RNA	PubMed	No classification					The vacuolated morphology of chordoma cells is dependent on cytokeratin intermediate filaments
30355586	10.1136/jclinpath-2018-205441	2019	copy number	PubMed		13	No	Low	1	Benign notochordal cell tumour: clinicopathology and molecular profiling of 13 cases
30322893	10.1101/mcs.a003418	2018	copy number,DNA	PubMed	No classification					Identification of therapeutic targets in chordoma through comprehensive genomic and transcriptomic analyses
30280245	10.1007/s00330-018-5730-6	2019	classification	PubMed		95	Yes	High	3	Comparison of radiomics machine-learning classifiers and feature selection for differentiation of sacral chordoma and sacral giant cell tumour based on 3D computed tomography features
30248342	10.1016/j.ajpath.2018.08.004	2018	copy number	PubMed	No classification					Characterization of a Clival Chordoma Xenograft Model Reveals Tumor Genomic Instability
30145982	10.1186/s13256-018-1784-y	2018	copy number	PubMed	Case					Chordoma: a case series and review of the literature
30061951	10.3892/ol.2018.8780	2018	DNA	PubMed		48	No	Moderate	4	Analysis of variants at LGALS3 single nucleotide polymorphism loci in skull base chordoma
29880900	10.1038/s41419-018-0738-z	2018	RNA	PubMed	No classification					miR-16-5p inhibits chordoma cell proliferation, invasion and metastasis by targeting Smad3
29808637	10.23736/S0390-5616.18.04507-1	2018	classification	PubMed	No classification					Endoscopic endonasal approaches for the management of cranial base malignancies: histologically guided treatment and clinical outcomes
29660835	10.1111/jop.12713	2018	RNA	PubMed	Other topic					PDGFRA mRNA overexpression is associated with regional metastasis and reduced survival in oral squamous cell carcinoma
29563506	10.1038/s41408-018-0062-y	2018	copy number,DNA	PubMed	Other topic					A multiple myeloma-specific capture sequencing platform discovers novel translocations and frequent, risk-associated point mutations in IGLL5
29393831	10.3171/2017.7.SPINE17668	2018	classification	PubMed	No classification					A historical recount of chordoma
29360338	10.1166/jbn.2016.2236	2016	RNA	PubMed	No classification					Liposome-Protamine-DNA Nanoparticle-Mediated Delivery of Short Hairpin RNA Targeting Brachyury Inhibits Chordoma Cell Growth
29348851	10.18632/oncotarget.22616	2017	RNA	PubMed	No classification					Comprehensive analysis of mRNA-lncRNA co-expression profile revealing crucial role of imprinted gene cluster DLK1-MEG3 in chordoma
29327709	10.1038/modpathol.2017.189	2018	RNA	PubMed	Other topic					INSM1 expression and its diagnostic significance in extraskeletal myxoid chondrosarcoma
29303447	10.3171/2017.6.JNS17562	2018	classification	PubMed		242	No	Moderate	6	Analysis of clinical factors and PDGFR-β in predicting prognosis of patients with clival chordoma
29204540	10.1016/j.wjorl.2015.09.005	2015	classification	PubMed		100	No	Moderate	6	Clinicopathological significance of p16, cyclin D1, Rb and MIB-1 levels in skull base chordoma and chondrosarcoma
29191533	10.1016/j.wneu.2017.11.117	2018	RNA	PubMed	No classification					Oncogenic Viruses in Skull Base Chordomas
29110879	10.1016/j.pathol.2017.08.003	2017	classification	PubMed	Review					A diagnostic approach to bone tumours
29051990	10.1007/s00262-017-2080-1	2018	RNA	PubMed	No classification					Clinicopathologic implications of CD8(+)/Foxp3(+) ratio and miR-574-3p/PD-L1 axis in spinal chordoma patients
29026317	10.2147/OTT.S147446	2017	RNA	PubMed		40	No	Low	6	High expression of Sam68 in sacral chordomas is associated with worse clinical outcomes
28963737	10.1111/cpr.12388	2017	RNA	PubMed	No classification					Long non-coding RNA LOC554202 modulates chordoma cell proliferation and invasion by recruiting EZH2 and regulating miR-31 expression
28938087	10.1016/j.chembiol.2017.08.002	2017	RNA	PubMed	Review					Emerging Opportunities for Target Discovery in Rare Cancers
28835717	10.1038/s41598-017-10044-3	2017	copy number	PubMed	No classification					Establishment and genomic characterization of the new chordoma cell line Chor-IN-1
28825187	10.1007/s10014-017-0295-7	2017	RNA	PubMed	No classification					Downregulation of SMARCB1/INI1 expression in pediatric chordomas correlates with upregulation of miR-671-5p and miR-193a-5p expressions
28780352	10.1016/j.bbrc.2017.08.008	2017	RNA	PubMed		40	No	Low	6	Expression of far upstream element-binding protein 1 correlates with c-Myc expression in sacral chordomas and is associated with tumor progression and poor prognosis
28753115	10.3171/2016.12.JNS161444	2018	copy number	PubMed		27	No	Low	6	Brachyury gene copy number gain and activation of the PI3K/Akt pathway: association with upregulation of oncogenic Brachyury expression in skull base chordoma
28606919	10.1158/1078-0432.CCR-17-0177	2017	RNA	PubMed	No classification					Expression and Therapeutic Potential of SOX9 in Chordoma
28453743	10.1093/neuonc/now254	2017	classification,copy number	PubMed	No classification					Targeted next-generation sequencing of pediatric neuro-oncology patients improves diagnosis, identifies pathogenic germline mutations, and directs targeted therapy
28432450	10.1007/s10014-017-0283-y	2017	DNA	PubMed	Review					Genetic aberrations and molecular biology of skull base chordoma and chondrosarcoma
28428207	10.3174/ajnr.A5152	2017	classification	PubMed		156	No	Moderate	3	MR Imaging Grading System for Skull Base Chordoma
28427232	10.18632/oncotarget.15939	2017	DNA,methylation	PubMed	No classification					Embryonic signature distinguishes pediatric and adult rhabdoid tumors from other SMARCB1-deficient cancers
28059654	10.3171/2016.9.JNS16559	2017	classification	PubMed		238	No	Moderate	3	Clinical features and surgical outcomes of patients with skull base chordoma: a retrospective analysis of 238 patients
28043882	10.1016/j.wneu.2016.12.092	2017	classification	PubMed	Review					Primary Vertebral Tumors-and Enneking Was Right
28027905	10.1016/j.jchemneu.2016.12.004	2017	classification	PubMed	No classification					Notochord isolation using laser capture microdissection
27916725	10.1016/j.wneu.2016.11.117	2017	classification	PubMed		27	No	Low	1	Prognostic Value of a Category Based on Electron Microscopic Features of Clival Chordomas
27819871	10.1097/PAS.0000000000000766	2017	classification	PubMed		4	No	Low	1	Atypical Notochordal Cell Tumors: A Series of Notochordal-derived Tumors That Defy Current Classification Schemes
27732951	10.18632/oncotarget.12507	2016	RNA	PubMed	No classification					IKK/NF-ÎşB signaling contributes to glioblastoma stem cell maintenance
27722873	10.1007/s11548-016-1491-3	2017	classification	PubMed	No classification					Bayesian pretest probability estimation for primary malignant bone tumors based on the Surveillance, Epidemiology and End Results Program (SEER) database
27639666	10.1016/j.neucir.2016.07.002	2017	classification	PubMed	No classification					[Total en bloc spondylectomy for spinal tumours: Technical aspects and surgical details]
27635948	10.1097/PAS.0000000000000741	2017	copy number,DNA	PubMed		8	No	Low	2	SMARCB1/INI1 Involvement in Pediatric Chordoma: A Mutational and Immunohistochemical Analysis
27401718	10.1007/s00428-016-1985-y	2016	RNA	PubMed		14	No	Low	6	Whole-transcriptome analysis of chordoma of the skull base
27218413	10.1002/gcc.22376	2016	RNA	PubMed	Review					Secondary EWSR1 gene abnormalities in SMARCB1-deficient tumors with 22q11-12 regional deletions: Potential pitfalls in interpreting EWSR1 FISH results
27158576	10.7759/cureus.547	2016	classification	PubMed	No classification					Proposed Diagnostic Criteria, Classification Schema, and Review of Literature of Notochord-Derived Ecchordosis Physaliphora
27084646	10.1016/j.ijrobp.2015.10.025	2016	classification	PubMed	No classification					Proton Therapy in Children: A Systematic Review of Clinical Effectiveness in 15 Pediatric Cancers
27072194	10.1002/gcc.22362	2016	copy number,DNA	PubMed		24	No	Low	4	Genomic aberrations frequently alter chromatin regulatory genes in chordoma
27067307	10.1007/s00401-016-1574-9	2016	copy number,methylation	PubMed		7	No	Low	2	Poorly differentiated chordoma with SMARCB1/INI1 loss: a distinct molecular entity with dismal prognosis
27016303	10.1016/j.gene.2016.03.032	2016	RNA	PubMed	Review					The potential function of microRNA in chordomas
27006501	10.1073/pnas.1601252113	2016	RNA	PubMed	No classification					Putative oncogene Brachyury (T) is essential to specify cell fate but dispensable for notochord progenitor proliferation and EMT
26926685	10.1200/JCO.2015.65.3949	2016	DNA,RNA	CENTRAL	Other topic					First-in-Class, First-in-Human Phase I Study of Selinexor, a Selective Inhibitor of Nuclear Export, in Patients With Advanced Solid Tumors
26868354	10.1016/S1470-2045(15)00386-1	2016	classification	PubMed	Review					Rare cancers: a sea of opportunity
26846667	10.1007/s10143-015-0696-1	2016	classification	PubMed		161	No	Moderate	3	Classification and surgical approaches for transnasal endoscopic skull base chordoma resection: a 6-year experience with 161 cases
26682601	10.3171/2015.7.SPINE15201	2016	classification	PubMed	No classification					Mobile spine chordoma: results of 166 patients from the AOSpine Knowledge Forum Tumor database
26493697	10.1007/s12178-015-9311-x	2015	methylation	PubMed	Review					Chordoma: an update on the pathophysiology and molecular mechanisms
26366211	10.7150/jca.11371	2015	copy number	PubMed		9	No	Low	4	Mutation Analysis of Nine Chordoma Specimens by Targeted Next-Generation Cancer Panel Sequencing
26256106	10.1111/cpr.12204	2015	methylation	PubMed	Review					Epigenetic deregulations in chordoma
26183925	10.1158/0008-5472.CAN-14-3270	2015	RNA	PubMed	No classification					Preclinical Characterization of Novel Chordoma Cell Systems and Their Targeting by Pharmocological Inhibitors of the CDK4/6 Cell-Cycle Pathway
26162041	10.3171/2014.12.JNS142059	2015	copy number	PubMed	Other topic					Genetic characterization of skull base chondrosarcomas
25850393	10.1007/s00586-015-3927-9	2015	RNA	PubMed	No classification					Reduced expression of miRNA-1237-3p associated with poor survival of spinal chordoma patients
25823817	10.18632/oncotarget.3273	2015	RNA	PubMed	No classification					MicroRNA-155 expression is independently predictive of outcome in chordoma
25793716	10.1371/journal.pone.0119523	2015	classification	PubMed		35	No	Low	6	Experimental study on differences in clivus chordoma bone invasion: an iTRAQ-based quantitative proteomic analysis
25673044	10.3892/mmr.2015.3341	2015	RNA	PubMed	No classification					Overexpression of adenosine deaminase acting on RNA 1 in chordoma tissues is associated with chordoma pathogenesis by reducing miRâ€‘125a and miRâ€‘10a expression
25640185	10.1002/jor.22819	2015	RNA	PubMed		50	No	Moderate	6	Examination of survivin expression in 50 chordoma specimens--A histological and in vitro study
25621392	10.1080/15592294.2015.1006497	2015	DNA,methylation	PubMed		26	No	Low	5	Genome-wide DNA methylation profiling of recurrent and non-recurrent chordomas
25582256		2014	classification	PubMed	No classification					[Benign notochordal cell tumor of cervical vertebrae: a clinicopathologic analysis]
25479055	10.1371/journal.pone.0114251	2014	methylation	PubMed	No classification					Extended ultrastructural characterization of chordoma cells: the link to new therapeutic options
25349132	10.1007/s11060-014-1637-5	2015	RNA	PubMed		10	No	Low	6	PD-1, PD-L1, PD-L2 expression in the chordoma microenvironment
25197358		2014	RNA	PubMed	No classification					Identification of miR-140-3p as a marker associated with poor prognosis in spinal chordoma
25193090	10.1016/j.bbcan.2014.07.012	2014	methylation	PubMed	Review					Chordoma: the entity
24990759	10.1007/s00439-014-1463-z	2014	copy number,DNA	PubMed		127	No	Moderate	4	Characterization of T gene sequence variants and germline duplications in familial and sporadic chordoma
24983247	10.1371/journal.pone.0101283	2014	DNA	PubMed		40	No	Low	4	Genotyping cancer-associated genes in chordoma identifies mutations in oncogenes and areas of chromosomal loss involving CDKN2A, PTEN, and SMARCB1
24926926	10.3171/2014.5.SPINE121045	2014	classification	PubMed	No classification					Outcomes following attempted en bloc resection of cervical chordomas in the C-1 and C-2 region versus the subaxial region: a multiinstitutional experience
24771251	10.1007/s11060-014-1445-y	2014	DNA,methylation	PubMed		30	No	Low	5	MGMT promoter methylation status in clival chordoma
24760686	10.1002/jor.22632	2014	RNA	PubMed	No classification					MicroRNA-1 (miR-1) inhibits chordoma cell migration and invasion by targeting slug
24702318	10.1111/neup.12122	2014	classification	PubMed	Other topic					Aggressive rhabdoid meningioma with osseous, papillary and chordoma-like appearance
24621885	10.1371/journal.pone.0091546	2014	copy number	PubMed	No classification					MicroRNA-608 and microRNA-34a regulate chordoma malignancy by targeting EGFR, Bcl-xL and MET
24501096	10.1002/jor.22589	2014	RNA	PubMed		35	No	Low	6	Prognostic significance of miRNA-1 (miR-1) expression in patients with chordoma
24445144	10.1093/carcin/bgu014	2014	RNA	PubMed	No classification					The FGFR/MEK/ERK/brachyury pathway is critical for chordoma cell growth and survival
24305715	10.1093/neuonc/not228	2014	DNA	PubMed		22	No	Low	6	Prognostic value of MIB-1, p53, epidermal growth factor receptor, and INI1 in childhood chordomas
24135846	10.1007/s11060-013-1274-4	2014	RNA	PubMed		32	No	Low	6	Expression of insulin-like growth factor II mRNA-binding protein 3 (IMP3) in sacral chordoma
24021618	10.1016/j.spinee.2013.06.058	2013	classification	PubMed	Case					Acute cauda equina syndrome secondary to lumbar chordoma: case report and literature review
23965741	10.1097/NEN.0b013e3182a065d0	2013	copy number	PubMed		37	No	Low	4	Molecular and clinical risk factors for recurrence of skull base chordomas: gain on chromosome 2p, expression of brachyury, and lack of irradiation negatively correlate with patient prognosis
23912551	10.1007/s11060-013-1211-6	2013	RNA	PubMed	No classification					MicroRNA expression profiling reveals the potential function of microRNA-31 in chordomas
23903994	10.1007/s00330-013-2888-9	2013	classification	PubMed	No classification					Ecchordosis physaliphora and its variants: proposed new classification based on high-resolution fast MR imaging employing steady-state acquisition
23828314	10.1038/modpathol.2013.83	2014	copy number	PubMed	Other topic					Molecular cytogenetic analysis for TFE3 rearrangement in Xp11.2 renal cell carcinoma and alveolar soft part sarcoma: validation and clinical experience with 75 cases
23826111	10.1371/journal.pone.0066676	2013	RNA	PubMed		3	No	Low	6	Integrated miRNA-mRNA analysis revealing the potential roles of miRNAs in chordomas
23804541	10.1002/hed.23415	2014	classification	PubMed	Review					Clival chordomas: A pathological, surgical, and radiotherapeutic review
23791243	10.1016/j.arbres.2013.03.006	2013	classification	PubMed	Other topic					Chondroid chordoma in an atypical location
23715481		2013	classification	PubMed	No classification					[Bone and cartilaginous tumours in the sino-paranasal region with intracranial extension. Peculiarities of surgical treatment]
23533570	10.1371/journal.pone.0056609	2013	DNA,methylation	PubMed		10	No	Low	5	Chordoma characterization of significant changes of the DNA methylation pattern
23097005	10.1007/s00428-012-1335-7	2012	RNA	PubMed	Other topic					Histopathological, immunohistochemical and molecular spectrum of myoepithelial tumours of soft tissues
23064415	10.1038/ng.2419	2012	DNA	PubMed	No classification					A common single-nucleotide variant in T is strongly associated with chordoma
23019410	10.1593/neo.12526	2012	copy number	PubMed		22	No	Low	4	High-resolution whole-genome analysis of skull base chordomas implicates FHIT loss in chordoma pathogenesis
22928012	10.1371/journal.pone.0043664	2012	RNA	PubMed	No classification					Aldehyde dehydrogenase 1, a potential marker for cancer stem cells in human sarcoma
22860993	10.1517/14728222.2012.714772	2012	RNA	PubMed	Review					Novel therapeutic targets in chordoma
22847733	10.1002/path.4082	2012	RNA	PubMed	No classification					An integrated functional genomics approach identifies the regulatory network directed by brachyury (T) in chordoma
22727205	10.1016/j.jocn.2012.01.005	2012	classification	PubMed	No classification					Management of intracranial and extracranial chordomas with CyberKnife stereotactic radiosurgery
22390258	10.1111/j.1463-1318.2012.03016.x	2012	classification	PubMed	No classification					Tumours of the retrorectal space: management and outcome of a heterogeneous group of diseases
22323113	10.1007/s10014-012-0085-1	2012	DNA	PubMed	No classification					Frequent IDH1/2 mutations in intracranial chondrosarcoma: a possible diagnostic clue for its differentiation from chordoma
22251507	10.1016/j.wneu.2011.05.016	2011	classification	PubMed	No classification					Association of extent of local tumor invasion and survival in patients with malignant primary osseous spinal neoplasms from the surveillance, epidemiology, and end results (SEER) database
21699479	10.3171/2011.5.JNS11185	2011	RNA	PubMed	No classification					Generation of chordoma cell line JHC7 and the identification of Brachyury as a novel molecular target
21602918	10.1371/journal.pone.0018846	2011	classification,copy number,methylation	PubMed		21	No	Low	4	Recurrent chromosomal copy number alterations in sporadic chordomas
21574106		2011	classification	PubMed	Review					Tumours and tumour-like lesions of the spinal canal and spine. A review of 185 consecutive cases with more detailed close-up on some chosen pathologies
21394718	10.1002/path.2847	2011	copy number	PubMed	No classification					Unveiling the molecular pathogenesis of chordoma: a new paradigm for molecular targeting of rare cancers
21292561	10.1016/j.spinee.2011.01.013	2011	classification	PubMed	No classification					Preoperative grading scale to predict survival in patients undergoing resection of malignant primary osseous spinal neoplasms
21253487	10.1155/2010/630129	2010	copy number	PubMed	No classification					Molecular characterization of putative chordoma cell lines
21184634	10.3171/2010.10.SPINE10189	2011	classification	PubMed	No classification					Survival of patients with malignant primary osseous spinal neoplasms: results from the Surveillance, Epidemiology, and End Results (SEER) database from 1973 to 2003
21171079	10.1002/path.2818	2011	DNA	PubMed	No classification					The role of epidermal growth factor receptor in chordoma pathogenesis: a potential therapeutic target
21171078	10.1002/path.2816	2011	copy number	PubMed	No classification					Role of the transcription factor T (brachyury) in the pathogenesis of sporadic chordoma: a genetic and functional-based study
21057957	10.1007/s00401-010-0767-x	2010	DNA	PubMed		14	No	Low	2	Loss of SMARCB1/INI1 expression in poorly differentiated chordomas
20949706	10.2298/aci1002055m	2010	classification	PubMed	Review					The presentation and management of presacral tumors
20617367	10.1007/s11060-010-0250-5	2011	copy number	PubMed		22	No	Low	4	Gain of chromosome 7 by chromogenic in situ hybridization (CISH) in chordomas is correlated to c-MET expression
20614293	10.1007/s12105-008-0090-1	2008	DNA	PubMed	Other topic					Hereditary paraganglioma of the nasopharynx
20512480	10.1007/s13277-010-0021-0	2010	copy number	PubMed		52	No	Moderate	6	MET overexpressing chordomas frequently exhibit polysomy of chromosome 7 but no MET activation through sarcoma-specific gene fusions
20403045	10.1111/j.1440-1827.2009.02510.x	2010	RNA	PubMed	No classification					Expression of podoplanin in human bone and bone tumors: New marker of osteogenic and chondrogenic bone tumors
20386502	10.1097/BRS.0b013e3181c2d2b4	2010	methylation	PubMed	No classification					Blockage of Stat3 with CDDO-Me inhibits tumor cell growth in chordoma
20092020		2009	classification	PubMed	Language					[Topographic variants of cranial chordomas]
20043105		2010	DNA	PubMed	Other topic					Gastrointestinal stromal tumor and other primary metachronous or synchronous neoplasms as a suspicion criterion for syndromic setting
20041488	10.1002/jor.21055	2010	RNA	PubMed	No classification					Differential expression of microRNA (miRNA) in chordoma reveals a role for miRNA-1 in Met expression
19886182		2009	copy number	PubMed		21	No	Low	6	Epidermal growth factor receptor (EGFR) status in chordoma
19878356	10.1111/j.1365-2613.2009.00673.x	2010	RNA	PubMed	Other topic					PIM-1 kinase expression in adipocytic neoplasms: diagnostic and biological implications
19407855	10.1038/modpathol.2009.63	2009	DNA	PubMed	No classification					Analysis of the fibroblastic growth factor receptor-RAS/RAF/MEK/ERK-ETS2/brachyury signalling pathway in chordomas
19401700	10.1038/sj.bjc.6605019	2009	copy number,DNA	PubMed	No classification					Potential therapeutic targets for chordoma: PI3K/AKT/TSC1/TSC2/mTOR pathway
19223736		2009	classification	PubMed	No classification					[Indication of chemotherapy according to histological type of musculoskeletal sarcomas]
19221808	10.1007/s00586-009-0907-y	2009	classification	PubMed	Case					Upper cervical spine chordoma of C2-C3
19117306	10.1002/lary.20027	2009	classification	PubMed	No classification					Endoscopic endonasal surgery for petrous apex lesions
18825316	10.1007/s11060-008-9698-y	2009	classification	PubMed	No classification					Possible role of single-voxel (1)H-MRS in differential diagnosis of suprasellar tumors
18642653	10.1007/978-3-211-78205-7_28	2008	classification	PubMed	Review					Radiosurgery from the brain to the spine: 20 years experience
18580797	10.1227/01.neu.0000325861.06832.06	2008	classification	PubMed	No classification					Endoscopic cranial base surgery: classification of operative approaches
18314595		2007	classification	PubMed	No classification					[Histogenesis of the skeleton and morphogenesis of cartilage-forming neoplasias]
18185479	10.1016/s0242-6498(07)78283-4	2007	classification	PubMed	Review					[About the article on chordomas by C. Riopel and C. Michot]
18071362	10.1038/sj.bjc.6604130	2008	copy number,DNA	PubMed		21	No	Low	4	Frequent deletion of the CDKN2A locus in chordoma: analysis of chromosomal imbalances using array comparative genomic hybridisation
17549375		2007	RNA	PubMed	No classification					Expression study of the target receptor tyrosine kinase of Imatinib mesylate in skull base chordomas
17376509	10.1016/j.humpath.2006.12.005	2007	copy number	PubMed	No classification					Involvement of epidermal growth factor receptor and downstream molecules in bone and soft tissue tumors
17321965	10.1016/j.spinee.2006.04.027	2007	classification	PubMed	No classification					Primary tumors of the cervical spine: a retrospective review of 35 surgically managed cases
17317987	10.1159/000100114	2007	classification	PubMed	No classification					Radiosurgery for miscellaneous skull base tumors
17287410	10.1530/eje.1.02326	2007	classification	PubMed	No classification					Pathohistological classification of pituitary tumors: 10 years of experience with the German Pituitary Tumor Registry
17145809	10.1158/1078-0432.CCR-06-1584	2006	DNA	PubMed		31	No	Low	6	Molecular and biochemical analyses of platelet-derived growth factor receptor (PDGFR) B, PDGFRA, and KIT receptors in chordomas
17074594	10.1016/j.cancergencyto.2006.06.007	2006	methylation	PubMed		8	No	Low	4	Clonality studies in sacral chordoma
17021752	10.1007/s00401-006-0140-2	2007	classification	PubMed	No classification					D2-40 functions as an effective chondroid marker distinguishing true chondroid tumors from chordoma
16631334	10.1016/j.ejrad.2006.03.020	2006	classification	PubMed	No classification					Analysis of radiological features relative to histopathology in 42 skull-base chordomas and chondrosarcomas
16427445	10.1016/j.surneu.2005.11.037	2006	classification	PubMed	No classification					Transbasal approach to skull base tumors: evaluation and proposal of classification
16370300	10.3171/spi.2005.3.2.0111	2005	classification	PubMed	No classification					En bloc resection of primary sacral tumors: classification of surgical approaches and outcome
16294026	10.4161/cbt.4.11.2253	2005	DNA	PubMed	Other topic					Activating mutations in c-KIT and PDGFRalpha are exclusively found in gastrointestinal stromal tumors and not in other tumors overexpressing these imatinib mesylate target genes
16119897	10.3171/foc.2002.12.5.2	2002	classification	PubMed	Review					Tumors of the skull base in children: review of tumor types and management strategies
16100866	10.1309/PCU3FC92CMUW68VA	2005	classification	PubMed	Review					Newly defined central nervous system neoplasms
15949565	10.1016/j.cancergencyto.2004.11.016	2005	copy number	PubMed		6	No	Low	4	Chromosome 7 abnormalities are common in chordomas
15739553	10.3171/jns.2005.102.2.0256	2005	classification	PubMed	No classification					A series of 146 peripheral non-neural sheath nerve tumors: 30-year experience at Louisiana State University Health Sciences Center
15666229	10.1055/s-2004-813889	2005	classification	PubMed	Other topic					[The role of projectional radiography in the detection of primary malignant and indeterminate bone neoplasms]
15630586	10.1007/s00234-004-1288-x	2005	methylation	PubMed	No classification					Value of 123I-IMT SPECT for diagnosis of recurrent non-astrocytic intracranial tumours
15581026		2004	RNA	PubMed	Case					Extraskeletal myxoid chondrosarcoma of the jugular foramen
15484703	10.1111/j.1440-1789.2004.00551.x	2004	classification	PubMed	Case					Chordoid meningioma: rare variant of meningioma
15085764	10.1159/000326328	2004	classification	PubMed	Case					Intraoperative cytologic diagnosis of chordoid meningioma. A case report
14800577		1950	classification	PubMed	No classification					[Tumors of the notochord; clinical aspects of different localizations, histological study and proposal of a new classification scheme]
14612631	10.1097/01.blo.0000093898.12372.6c	2003	classification	PubMed	No classification					A comparison study of staging systems for bone sarcomas
14513271	10.1007/s00292-003-0625-x	2003	classification	PubMed	No classification					[Pituitary gland tumors]
12691407	10.3171/jns.2003.98.4.0812	2003	RNA	PubMed		26	No	Low	2	Chordoma of the skull base: predictors of tumor recurrence
11579460	10.1002/gcc.1184	2001	copy number	PubMed		13	No	Low	4	Genome-wide analysis of sixteen chordomas by comparative genomic hybridization and cytogenetics of the first human chordoma cell line, U-CH1
11355165	10.1007/s004280100395	2001	classification	PubMed	Review					New developments in the pathology of skull base tumors
11337353	10.1016/S0002-9440(10)64111-9	2001	RNA	PubMed		22	No	Low	6	Matrix gene expression analysis and cellular phenotyping in chordoma reveals focal differentiation pattern of neoplastic cells mimicking nucleus pulposus development
11237967		2001	classification	PubMed	Other topic					Chordoid glioma: a neoplasm unique to the hypothalamus and anterior third ventricle
10923921	10.1053/hupa.2000.8448	2000	RNA	PubMed	No classification					Expression of cathepsin K in chordoma
10867806	10.1007/s004010051183	2000	classification	PubMed	Case					Suprasellar chordoid glioma
10591819	10.1053/clon.1999.9073	1999	classification	PubMed	No classification					Stereotactically delivered cranial radiation therapy: a ten-year experience of linac-based radiosurgery in the UK
10478665	10.1097/00000478-199909000-00008	1999	classification	PubMed		15	No	Low	1	Parachordoma is immunohistochemically and cytogenetically distinct from axial chordoma and extraskeletal myxoid chondrosarcoma
10375941		1999	classification	PubMed	No classification					[Chordomas. Analysis of 24 cases]
9891539		1998	classification	PubMed	No classification					p53/MDM-2 immunohistochemical expression correlated with proliferative activity in different subtypes of human sarcomas: a ten-year follow-up study
9812230	10.1002/(sici)1097-0339(199811)19:5<355::aid-dc9>3.0.co;2-2	1998	classification	PubMed	Other topic					Logistic regression analysis of myxoid sarcomas: a cytologic study
9567060	10.1007/s100060050032	1998	classification	PubMed	Other topic					[Diagnostic pitfalls in benign and malignant salivary gland diseases. Their significance for prognosis and therapy]
9383827		1997	classification	PubMed	Other topic					Clear cell tumors of bone
9199683	10.1016/s0090-3019(96)00430-2	1997	classification	PubMed	Case					Chordoma: a case report
9196013	10.1002/(sici)1097-0142(19970625)81:3<148::aid-cncr4>3.0.co;2-n	1997	classification	PubMed	No classification					Fine-needle aspiration biopsy in the diagnosis and management of bone lesions: a study of 450 cases
9061018	10.1016/s0167-4781(96)00233-3	1997	DNA	PubMed	No classification					Preferential expression of alternatively spliced transcript of type II procollagen in the rabbit notochordal remnant and developing fibrocartilages
9010416	10.3171/jns.1997.86.2.0182	1997	classification	PubMed	Review					Skull base chordomas: a management challenge
8950765	10.1016/S0344-0338(96)80083-5	1996	classification	PubMed	Other topic					Parachordoma. A case report of a very rare soft tissue tumor
8846608		1995	classification	PubMed	No classification					Radical resection of anterior skull base tumors
8536238	10.1016/0165-4608(95)00127-1	1995	DNA	PubMed	No classification					Cytogenetic, telomere, and telomerase studies in five surgically managed lumbosacral chordomas
8313774		1993	classification	PubMed	Review					[Intracranial chordoma and its surgical treatment]
8072865		1994	classification	PubMed	No classification					[CT and MR imaging findings of sphenoidal masses]
8000997	10.1002/1097-0142(19950101)75:1+<203::aid-cncr2820751308>3.0.co;2-v	1995	classification	PubMed	Review					Bone cancers
7946985		1994	classification	PubMed	No classification					[Presacral and retrorectal tumors]
7902956		1993	classification	PubMed	No classification					[French language Society of Neurosurgery. 44th Annual Congress. Brussels, 8-12 June 1993. Tumors of the foramen magnum]
7532910	10.1093/ajcp/103.3.271	1995	classification	PubMed	Case					Chondroid chordoma. A hyalinized chordoma without cartilaginous differentiation
7525890	10.1007/BF01328954	1994	classification	PubMed	No classification					Chondroid chordoma versus low-grade chondrosarcoma of the base of the skull: can immunohistochemistry resolve the controversy?
7512865		1994	classification	PubMed	No classification					Immunohistochemical and electron microscopic studies on intracranial chordomas: difference between typical chordomas and chondroid chordomas
7506477	10.1093/ajcp/101.1.36	1994	classification	PubMed		50	No	Moderate	2	Chondroid chordoma--a variant of chordoma. A morphologic and immunohistochemical study
6438258		1984	classification	PubMed	No classification					Type of collagen in chordoma
6272580		1981	classification	PubMed	No classification					Skull base surgery
6154396		1980	classification	PubMed	Other topic					Myxofibrosarcoma: a correlative cytologic and histologic study of 13 cases examined by fine needle aspiration cytology
5595014		1967	classification	PubMed	No classification					[Contribution to primary retroperitoneal tumors]
5303119	10.3171/jns.1968.29.3.0261	1968	classification	PubMed	No classification					Surgical treatment of chordoma and chondroma of the skull base
4935758		1971	classification	PubMed	Review					[Current nomenclature of primary bone neoplasms and tumor-like diseases of the bone (jaw-specific tumors excepted)]
4321655		1970	classification	PubMed	Review					[Problems of nomenclature of bone tumors]
4307129	10.1002/1097-0142(196907)24:1<1::aid-cncr2820240102>3.0.co;2-h	1969	classification	PubMed	No classification					Cancer of the nasopharynx. Factors influencing prognosis
4007792	10.1111/j.1365-2559.1985.tb02835.x	1985	classification	PubMed	Review					Reflections on notochordal differentiation arising from a study of chordomas
3907598		1985	classification	PubMed	No classification					[Cytological classification of bone tumors]
3716887	10.1007/BF01812282	1986	methylation	PubMed	Case					Transclival transcervical approach to the upper cervical spine and clivus
3382221		1988	classification	PubMed	No classification					[Surgery for spine tumors]
3248484		1988	classification	PubMed	No classification					[Ultrastructural analysis in differential diagnosis of tumors]
2993152	10.1016/s0046-8177(85)80127-1	1985	classification	PubMed	No classification					Pathobiologic study of pituitary tumors: report of 62 cases with a review of the recent literature
2925174	10.1111/j.1365-2559.1989.tb02109.x	1989	classification	PubMed	Case					Microcystic meningiomas--an unusual morphological variant of meningiomas
2698450		1989	classification	PubMed	No classification					[Primary tumors of the spine. Initial oncologic aspects: epidemiology, anatomo-prognostic and therapeutic classification]
2630928		1989	classification	PubMed	No classification					[Strategy of the surgical treatment of primary tumors of the spine]
2464825		1988	classification	PubMed	Case					A reassessment of ""chordoid sarcoma"". Ultrastructural and immunohistochemical comparison with chordoma and skeletal myxoid chondrosarcoma
2440200		1987	classification	PubMed	Review					[Significance of immunohistochemistry in neuro-oncology. V. Keratin as a marker for epithelial differentiation of primary and secondary intracranial and intraspinal tumors]
2436434	10.1007/BF00691094	1987	classification	PubMed		25	No	Low	2	Does chondroid chordoma exist?
2398952	10.1007/BF00313023	1990	classification	PubMed	No classification					DNA in chordomas of the clivus Blumenbachi
2077927		1990	classification	PubMed	Case					[Chordoma of the base of the skull. A case report]
1769292	10.1002/dc.2840070614	1991	classification	PubMed	No classification					Role of fine-needle aspiration biopsy in the assessment of sacrococcygeal masses
1712838	10.1002/path.1711640208	1991	classification	PubMed		3	No	Low	6	Expression of different cytokeratin subclasses in human chordoma
1463093	10.1097/00000478-199212000-00002	1992	classification	PubMed		33	No	Low	2	Chondroid chordomas and low-grade chondrosarcomas of the craniospinal axis. An immunohistochemical analysis of 17 cases
757483		1978	classification	PubMed	No classification					[Rational surgical treatment of chordoma of the sacrum]
596688		1977	classification	PubMed	Case					[Electronic microscopic study of a sacral chordoma. Characterization of various development stages of the tumor cells]
399871		1979	classification	PubMed	Review					[Diagnostic picture of spinal tumors]
189369	10.1007/978-3-642-80997-2_12	1976	classification	PubMed	No classification					Cytologic and cytochemical behavior of primary malignant bone tumors
143809	10.1007/BF00283780	1977	classification	PubMed	No classification					Epidemiology of malignant bone tumours
107684		1978	classification	PubMed	No classification					Pathology of brain tumors with relation to prognosis
	10.1017/S0022215119002512	2020	post-hoc			3	No	Low	1	Ecchordosis Physaliphora: A Cautionary Tale
	10.1038/s41467-017-01026-0	2017	post-hoc			104	No	Moderate	4	The Driver Landscape of Sporadic Chordoma
	10.1177/0284185115574156	2016	post-hoc			64	No	Moderate	1	Is There a Role for Conventional MRI and MR Diffusion-Weighted Imaging for Distinction of Skull Base Chordoma and Chondrosarcoma?
	10.5858/2009-0380-OA.1	2010	post-hoc			28	No	Low	4	The Prognostic Value of Ki-67, P53, Epidermal Growth Factor Receptor, 1p36, 9p21, 10q23, and 17p13 in Skull Base Chordomas
	10.1097/PAS.0b013e31815b693a	2008	post-hoc			10	No	Low	1	Brachyury Expression in Extra-Axial Skeletal and Soft Tissue Chordomas: A Marker That Distinguishes Chordoma From Mixed Tumor/Myoepithelioma/Parachordoma in Soft Tissue.
	10.1001/archotol.131.8.707	2005	post-hoc			12	No	Low	6	Differential Expression of Epidermal Growth Factor Receptor, c-Met, and HER2/Neu in Chordoma Compared With 17 Other Malignancies
	10.1016/j.esmoop.2024.102443	2024	RNA	CENTRAL	Other topic					53O Results from a phase II part I trial of mecbotamab vedotin (BA3011), a CAB-AXL-ADC, in patients with advanced refractory sarcoma
		2018	classification	CENTRAL	Other topic					CDK4/6 Inhibitor palbociclib for treatment of KMT 2 arearranged acute myeloid leukemia: interim analysis of the AMLSG 23-14 Trial
		2016	classification	CENTRAL	Other topic					A Study of the Effect of Tazemetostat (study drug) in Patients with INI1-Negative Tumors or Relapsed/Refractory Synovial Sarcoma
