# Supplementary material for: From Histology to Multi-Omics: Review of Chordoma Classification and Its Clinical Implications
Source: Cells. 2026 Apr 22;15(9):750. doi: 10.3390/cells15090750 (PMC13162602; doi:10.3390/cells15090750)
Supplement: Supplementary file 1 [file cells-15-00750-s001.zip › review.Rmd]

---
title: "R Notebook"
output: html_notebook
---

```{r}
library(ggwordcloud)
library(data.table)
library(dplyr)
library(tidyr)
library(data.table)
library(ggplot2)
library(patchwork)
library(tidytext)
library(textstem)
```

```{r}
x = fread("StudyTable.csv")
```


```{r}
x %>% filter(!is.na(Section))
```


```{r}
x %>% filter(!Database == "") %>% pull(`Rejection Reason`) %>% table()
```

```{r}
x %>% filter(`Source query` == "post-hoc")
```


```{r}
x %>% filter(!Database == "") %>% filter(is.na(`Rejection Reason`))
```
```{r}
x %>% filter(!is.na(Section)) %>% pull(Section) %>% strsplit(",") %>% unlist() %>% table()
```


```{r}
p1 = x %>% separate_rows(`Source query`, sep = ",") %>% 
  ggplot() +
  geom_bar(aes(x = Year, fill = `Source query`))+ 
  scale_y_continuous(expand = c(0, 0), limits = c(0, NA)) +
  theme_bw() + theme(legend.position = "none") + 
  labs(title = "All studies", y = "Count")

p1
```
```{r}
p2 = x %>% filter(!is.na(Section)) %>%  separate_rows(`Source query`, sep = ",") %>% 
  ggplot() +
  geom_bar(aes(x = Year, fill = `Source query`))+ 
  scale_y_continuous(expand = c(0, 0), limits = c(0, NA)) +
  theme_bw()+ 
  labs(title = "Selected", y = "Count")

p2
```

```{r}
library(patchwork)
```
```{r}
p3 = x %>% filter(is.na(Section)) %>% 
  ggplot() +
  geom_bar(aes(x = Year, fill = `Rejection Reason`))+ 
  scale_y_continuous(expand = c(0, 0), limits = c(0, NA)) +
  scale_fill_manual(values = rainbow(5)) +
  theme_bw()+ 
  labs(title = "Rejected studies", y = "Count")
```

```{r}
x %>% filter(!is.na(Section)) %>% separate_rows(Section, sep = ",")
```


```{r}
p4 = x %>% filter(!is.na(Section)) %>% filter(!Section == "") %>% separate_rows(Section, sep = ",") %>% 
  ggplot() +
  geom_bar(aes(x = Year, fill = Section))+ 
  scale_y_continuous(expand = c(0, 0), limits = c(0, NA)) +
  scale_fill_manual(values = viridis::turbo(6)) +
  theme_bw()+ 
  labs(title = "Included studies", y = "Count")

p4
```


```{r}
df = x %>% filter(!is.na(Section)) %>% separate_rows(Section, sep = ",") %>% 
  mutate(n = 1) %>% 
  group_by(Qual, Section) %>% 
  summarise(n = sum(n)) %>% 
  mutate(Qual = factor(Qual, levels = c("Low", "Moderate", "High")),
         Section = factor(Section, levels = as.character(1:6))) %>% 
  arrange(Section, Qual) %>% 
  ungroup()

df
```
```{r}
myMarimekko = function(orig, x, y, n){

df <- orig %>% dplyr::rename(x := x, y := y, n := n)

plot_data <- df %>%
  group_by(x) %>%
  mutate(x_total = sum(n)) %>%
  ungroup() %>%
  mutate(
    x_width = x_total / sum(n),
    xmax = cumsum(x_width) / row_number(), 
  )

x_totals <- df %>%
  group_by(x) %>%
  summarise(total_n = sum(n), .groups = 'drop') %>%
  mutate(
    xmax = cumsum(total_n) / sum(total_n),
    xmin = lag(xmax, default = 0),
    x_center = (xmin + xmax) / 2
  )

plot_data <- df %>%
  left_join(x_totals, by = "x") %>%
  group_by(x) %>%
  mutate(
    ymax = cumsum(n) / sum(n),
    ymin = lag(ymax, default = 0),
    y_center = (ymin + ymax) / 2
  ) %>%
  ungroup()

ggplot(plot_data) +
  # Draw the rectangles
  geom_rect(aes(xmin = xmin, xmax = xmax, ymin = ymin, ymax = ymax, fill = y),
            color = "white", size = 0.5) +
  # Add the labels right in the middle, but only where n > 0
  geom_text(data = filter(plot_data, n > 0),
            aes(x = x_center, y = y_center, label = n),
            color = "black", size = 3) +
  # Format the x-axis to show the factor levels at the center of the columns
  scale_x_continuous(breaks = x_totals$x_center, labels = x_totals$x, expand = c(0,0)) +
  scale_y_continuous(labels = scales::percent_format(), expand = c(0,0)) +
  theme_minimal() +
  theme(panel.grid = element_blank(), axis.title.y = element_blank())
}


```
```{r}
p5 = myMarimekko(df %>% filter(!is.na(Qual)), x = "Section", y = "Qual", n = "n") +
  labs(title = "Number of studies", x = "Section") +
  scale_fill_manual(name="Quality:", values = c("Low" = "#a72144", "Moderate" = "#fff200", "High" = "#008842"))
p5
```

```{r}
x %>% filter(!is.na(Section)) %>% separate_rows(Section, sep = ",")
```
```{r}
x %>% filter(!is.na(Section)) %>% filter(is.na(Patients))
```


```{r}
df = x %>% filter(!is.na(Section)) %>% separate_rows(Section, sep = ",") %>% 
  group_by(Qual, Section) %>% 
  summarise(n = sum(Patients)) %>% 
  mutate(Qual = factor(Qual, levels = c("Low", "Moderate", "High")),
         Section = factor(Section, levels = as.character(1:6))) %>% 
  arrange(Section, Qual) %>% 
  ungroup()

df
```
```{r}

p6 = myMarimekko(df %>% filter(!is.na(Qual)), x = "Section", y = "Qual", n = "n") +
  labs(title = "Number of individuals", x = "Section") +
  scale_fill_manual(name="Quality:", values = c("Low" = "#a72144", "Moderate" = "#fff200", "High" = "#008842"))
p6

```


```{r}
library(tidytext)
library(textstem)
```


```{r}
df = x  %>% 
  select(Title) %>% 
  unnest_tokens(words, Title) %>% 
  filter(!words %in% stop_words$word) %>% 
  mutate(words = ifelse(words == "chordomas", "chordoma", words)) %>% 
  mutate(lemma = lemmatize_words(words)) %>% 
  count(lemma, sort = TRUE)
```

```{r}
tmp = x %>% filter(!is.na(Section)) %>% 
  select(Title) %>% 
  unnest_tokens(words, Title) %>% 
  filter(!words %in% stop_words$word) %>% 
  mutate(words = ifelse(words == "chordomas", "chordoma", words)) %>% 
  mutate(lemma = lemmatize_words(words)) %>% 
  count(lemma, sort = TRUE) %>% 
  rename(n_included = n)

```
```{r}
p7 = df %>% left_join(tmp) %>% 
  mutate(lemma = ifelse(lemma %in% c("dna", "rna", "smarcb1", "ini1"), toupper(lemma), lemma)) %>% 
  filter(n > 9) %>% 
  ggplot(aes(label = lemma, size = n, color = n_included)) +
  geom_text_wordcloud(seed = 42, show.legend = TRUE, shape = "square", eccentricity = 0.8) +
  scale_size_area(max_size = 15, guide = guide_none()) +
  scale_color_gradientn(colours = viridis::plasma(10), trans = "log10", name = "word\ncount in\nincluded\nstudies") +
  theme_minimal() + theme(legend.position = "right")

p7
```
```{r}
p = (p1+p2) / (p3+p4) / (p5+p6) /p7
p = p + plot_annotation(tag_levels = "a")

ggsave(p, filename = "Fig2.png", width = 210 - 50, height = 0.8*(297 - 50), scale = 1.5, dpi = 400, units = "mm")

ggsave(p, filename = "Fig1.svg", width = 210 - 50, height = 0.8*(297 - 50), scale = 1.5, dpi = 400, units = "mm")
```
